# Supplementary material for: ﻿Description of a new Promastobranchus species (Annelida, Capitellidae) from Chinese coasts, with molecular evidence for intraspecific variation in the number of thoracic chaetigers
Source: Zookeys. 2023 Aug 8;1174:1–14. doi: 10.3897/zookeys.1174.106624 (PMC10838560; doi:10.3897/zookeys.1174.106624)
Supplement: XML Treatment for Promastobranchus [file zookeys.1174.106624-treatment1.xml]

<!DOCTYPE tp:taxon-treatment
  PUBLIC "-//TaxonX//DTD Taxonomic Treatment Publishing DTD v0 20100105//EN" "tax-treatment-NSO.dtd">
<tp:taxon-treatment xmlns:tp="http://www.plazi.org/taxpub"><tp:treatment-meta><kwd-group><label>Taxon classification</label><kwd>
                <named-content content-type="kingdom">Animalia</named-content>
              </kwd><kwd>
                <named-content content-type="order">Capitellida</named-content>
              </kwd><kwd>
                <named-content content-type="family">Capitellidae</named-content>
              </kwd></kwd-group><mixed-citation publication-type="journal"><person-group><name><surname>Lin</surname><given-names>Jun-Hui</given-names></name><name><surname>García-Garza</surname><given-names>María E.</given-names></name><name><surname>Mou</surname><given-names>Jian-Feng</given-names></name><name><surname>Lin</surname><given-names>He-Shan</given-names></name></person-group><article-title>﻿Description of a new <italic><tp:taxon-name><tp:taxon-name-part taxon-name-part-type="genus" reg="Promastobranchus">Promastobranchus</tp:taxon-name-part></tp:taxon-name></italic> species (<tp:taxon-name><tp:taxon-name-part taxon-name-part-type="phylum">Annelida</tp:taxon-name-part></tp:taxon-name>, <tp:taxon-name><tp:taxon-name-part taxon-name-part-type="family">Capitellidae</tp:taxon-name-part></tp:taxon-name>) from Chinese coasts, with molecular evidence for intraspecific variation in the number of thoracic chaetigers</article-title><source>Zookeys</source><day>08</day><month>08</month><year>2023</year><volume>1174</volume><fpage>1</fpage><lpage>14</lpage><pub-id pub-id-type="doi">10.3897/zookeys.1174.106624</pub-id></mixed-citation></tp:treatment-meta><tp:nomenclature><label>﻿Genus</label><tp:taxon-name>
              <object-id xmlns:xlink="http://www.w3.org/1999/xlink" content-type="arpha" xlink:type="simple">88F95992-4A65-5690-BF9D-019119BE3A8C</object-id>
              <tp:taxon-name-part taxon-name-part-type="genus" reg="Promastobranchus">Promastobranchus</tp:taxon-name-part>
            </tp:taxon-name><tp:taxon-authority>Gallardo, 1968</tp:taxon-authority><tp:nomenclature-citation-list><tp:nomenclature-citation><tp:taxon-name>
                  <tp:taxon-name-part taxon-name-part-type="genus" reg="Promastobranchus">Promastobranchus</tp:taxon-name-part>
                </tp:taxon-name><comment>Gallardo, 1968: 121; <xref ref-type="bibr" rid="B6">Green 2002</xref>: 324; <xref ref-type="bibr" rid="B12">Magalhães and Blake 2020</xref>: 391.</comment></tp:nomenclature-citation></tp:nomenclature-citation-list></tp:nomenclature><tp:treatment-sec sec-type="type species" id="SECID0EDFAG"><title>Type species.</title><p><italic><tp:taxon-name><tp:taxon-name-part taxon-name-part-type="genus" reg="Promastobranchus">Promastobranchus</tp:taxon-name-part><tp:taxon-name-part taxon-name-part-type="species" reg="huloti">huloti</tp:taxon-name-part></tp:taxon-name></italic> Gallardo, 1968.</p></tp:treatment-sec><tp:treatment-sec sec-type="diagnosis" id="SECID0EUFAG"><title>Diagnosis</title><p><bold>(after <xref ref-type="bibr" rid="B12">Magalhães and Blake 2020</xref>).</bold> Prostomium rounded, without palpode; eyespots present in multiple spots. Peristomium clearly distinct from prostomium. First chaetiger biramous. Nine to thirteen thoracic chaetigers. Thoracic chaetigers with only capillaries in both rami. Thorax clearly demarked from abdomen. All abdominal segments transitional with notopodial capillaries and neuropodial hooded hooks. Branchiae absent. Genital pores, up to four pairs starting from chaetigers 9/10 or 10/11. Lateral organs present in thorax and abdomen. Pygidium adorned with a pair of ventral cirri.</p></tp:treatment-sec><ref-list><ref id="B6"><mixed-citation xmlns:xlink="http://www.w3.org/1999/xlink" xlink:type="simple"><person-group><name name-style="western"><surname>Green</surname><given-names>KD</given-names></name></person-group> (<year>2002</year>) <article-title><tp:taxon-name><tp:taxon-name-part taxon-name-part-type="family">Capitellidae</tp:taxon-name-part></tp:taxon-name> (<tp:taxon-name><tp:taxon-name-part taxon-name-part-type="class">Polychaeta</tp:taxon-name-part></tp:taxon-name>) from the Andaman Sea.</article-title> In: <person-group><name name-style="western"><surname>Eibye Jacobsen</surname><given-names>D</given-names></name></person-group> (<role>Ed.</role>) <issue-title>Proceedings of the International Workshop on the Polychaetes of the Andaman Sea, 3 June – 27 August 1997.</issue-title><source>Phuket Marine Biological Center Special Publication, Thailand</source>, <fpage>249</fpage>–<lpage>344</lpage>.</mixed-citation></ref><ref id="B12"><mixed-citation xmlns:xlink="http://www.w3.org/1999/xlink" xlink:type="simple"><person-group><name name-style="western"><surname>Magalhães</surname><given-names>WF</given-names></name><name name-style="western"><surname>Blake</surname><given-names>JA</given-names></name></person-group> (<year>2020</year>) <article-title>7.6.4 <tp:taxon-name><tp:taxon-name-part taxon-name-part-type="family">Capitellidae</tp:taxon-name-part></tp:taxon-name> Grube, 1862.</article-title> In: <person-group><name name-style="western"><surname>Purschke</surname><given-names>G</given-names></name><name name-style="western"><surname>Böggemann</surname><given-names>M</given-names></name><name name-style="western"><surname>Westheide</surname><given-names>W</given-names></name></person-group> (<role>Eds</role>) <issue-title>Handbook of Zoology.</issue-title><source><tp:taxon-name><tp:taxon-name-part taxon-name-part-type="phylum">Annelida</tp:taxon-name-part></tp:taxon-name> (Vol. 2 (Pleistoannelida, <tp:taxon-name><tp:taxon-name-part taxon-name-part-type="class">Sedentaria</tp:taxon-name-part></tp:taxon-name> II)). De Gruyter, Boston</source>, <fpage>349</fpage>–<lpage>403</lpage>. <ext-link xlink:href="10.1515/9783110291681-011" ext-link-type="doi" xlink:type="simple">https://doi.org/10.1515/9783110291681-011</ext-link></mixed-citation></ref></ref-list></tp:taxon-treatment>
