# Supplementary material for: ﻿Description of a new Promastobranchus species (Annelida, Capitellidae) from Chinese coasts, with molecular evidence for intraspecific variation in the number of thoracic chaetigers
Source: Zookeys. 2023 Aug 8;1174:1–14. doi: 10.3897/zookeys.1174.106624 (PMC10838560; doi:10.3897/zookeys.1174.106624)
Supplement: XML Treatment for Promastobranchus variabilis [file zookeys.1174.106624-treatment2.xml]

<!DOCTYPE tp:taxon-treatment
  PUBLIC "-//TaxonX//DTD Taxonomic Treatment Publishing DTD v0 20100105//EN" "tax-treatment-NSO.dtd">
<tp:taxon-treatment xmlns:tp="http://www.plazi.org/taxpub"><tp:treatment-meta><kwd-group><label>Taxon classification</label><kwd>
                <named-content content-type="kingdom">Animalia</named-content>
              </kwd><kwd>
                <named-content content-type="order">Capitellida</named-content>
              </kwd><kwd>
                <named-content content-type="family">Capitellidae</named-content>
              </kwd></kwd-group><mixed-citation publication-type="journal"><person-group><name><surname>Lin</surname><given-names>Jun-Hui</given-names></name><name><surname>García-Garza</surname><given-names>María E.</given-names></name><name><surname>Mou</surname><given-names>Jian-Feng</given-names></name><name><surname>Lin</surname><given-names>He-Shan</given-names></name></person-group><article-title>﻿Description of a new <italic><tp:taxon-name><tp:taxon-name-part taxon-name-part-type="genus" reg="Promastobranchus">Promastobranchus</tp:taxon-name-part></tp:taxon-name></italic> species (<tp:taxon-name><tp:taxon-name-part taxon-name-part-type="phylum">Annelida</tp:taxon-name-part></tp:taxon-name>, <tp:taxon-name><tp:taxon-name-part taxon-name-part-type="family">Capitellidae</tp:taxon-name-part></tp:taxon-name>) from Chinese coasts, with molecular evidence for intraspecific variation in the number of thoracic chaetigers</article-title><source>Zookeys</source><day>08</day><month>08</month><year>2023</year><volume>1174</volume><fpage>1</fpage><lpage>14</lpage><pub-id pub-id-type="doi">10.3897/zookeys.1174.106624</pub-id></mixed-citation></tp:treatment-meta><tp:nomenclature><label>﻿</label><tp:taxon-name>
              <object-id xmlns:xlink="http://www.w3.org/1999/xlink" content-type="arpha" xlink:type="simple">A8423282-1A8A-5A5E-BC83-EDD83CBD7A10</object-id>
              <tp:taxon-name-part taxon-name-part-type="genus" reg="Promastobranchus">Promastobranchus</tp:taxon-name-part>
              <tp:taxon-name-part taxon-name-part-type="species" reg="variabilis">variabilis</tp:taxon-name-part>
              <object-id xmlns:xlink="http://www.w3.org/1999/xlink" content-type="zoobank" xlink:type="simple">https://zoobank.org/B2610B1B-1874-4E73-9D40-C4B509CC913A</object-id>
            </tp:taxon-name><tp:taxon-status xmlns:xlink="http://www.w3.org/1999/xlink" xlink:type="simple">sp. nov.</tp:taxon-status><xref ref-type="fig" rid="F2">Figs 2A–F</xref><xref ref-type="fig" rid="F3">, 3A–K</xref><xref ref-type="fig" rid="F4">, 4A–G</xref></tp:nomenclature><tp:treatment-sec sec-type="material" id="SECID0EWHAG"><title>Material examined.</title><p><bold><italic>Holotype</italic></bold>: <abbrev xmlns:xlink="http://www.w3.org/1999/xlink" xlink:title="Third Institute of Oceanography" id="ABBRID0EBIAG" xlink:type="simple">TIO</abbrev>-BTS-Poly139, complete, Beibu Gulf, sta. S31 (<named-content xmlns:xlink="http://www.w3.org/1999/xlink" content-type="dwc:verbatimCoordinates" xlink:type="simple"><named-content content-type="geo-json" specific-use="{&#34;type&#34;:&#34;Point&#34;,&#34;coordinates&#34;:[107.700000,19.650000]}" id="NCID0EIIAG" xlink:type="simple">19.65°N, 107.70°E</named-content></named-content>), 65 m depth, coll. Jun-Hui Lin, 23 May 2021. <bold><italic>Paratypes</italic></bold>: <abbrev xmlns:xlink="http://www.w3.org/1999/xlink" xlink:title="Third Institute of Oceanography" id="ABBRID0EQIAG" xlink:type="simple">TIO</abbrev>-BTS-Poly140 • 1 spec., incomplete, same information as holotype. <abbrev xmlns:xlink="http://www.w3.org/1999/xlink" xlink:title="Third Institute of Oceanography" id="ABBRID0EUIAG" xlink:type="simple">TIO</abbrev>-BTS-Poly141 • 4 specs, all incomplete, Beibu Gulf, sta. S42 (<named-content xmlns:xlink="http://www.w3.org/1999/xlink" content-type="dwc:verbatimCoordinates" xlink:type="simple"><named-content content-type="geo-json" specific-use="{&#34;type&#34;:&#34;Point&#34;,&#34;coordinates&#34;:[108.100000,19.250000]}" id="NCID0E2IAG" xlink:type="simple">19.25°N, 108.10°E</named-content></named-content>), 59 m depth, coll. Jun-Hui Lin, 24 May 2021. <abbrev xmlns:xlink="http://www.w3.org/1999/xlink" xlink:title="Third Institute of Oceanography" id="ABBRID0EAJAG" xlink:type="simple">TIO</abbrev>-BTS-Poly142 • 3 specs, <abbrev xmlns:xlink="http://www.w3.org/1999/xlink" xlink:title="Third Institute of Oceanography" id="ABBRID0EEJAG" xlink:type="simple">TIO</abbrev>-BTS-Poly143 • 5 specs and <abbrev xmlns:xlink="http://www.w3.org/1999/xlink" xlink:title="Third Institute of Oceanography" id="ABBRID0EIJAG" xlink:type="simple">TIO</abbrev>-BTS-Poly144 • 6 specs, all incomplete, Beibu Gulf, sta. S44 (<named-content xmlns:xlink="http://www.w3.org/1999/xlink" content-type="dwc:verbatimCoordinates" xlink:type="simple"><named-content content-type="geo-json" specific-use="{&#34;type&#34;:&#34;Point&#34;,&#34;coordinates&#34;:[108.500000,19.250000]}" id="NCID0EPJAG" xlink:type="simple">19.25°N, 108.50°E</named-content></named-content>), 36 m depth, coll. Jun-Hui Lin, 24 May 2021. <abbrev xmlns:xlink="http://www.w3.org/1999/xlink" xlink:title="Third Institute of Oceanography" id="ABBRID0EUJAG" xlink:type="simple">TIO</abbrev>-BTS-Poly145 • 4 specs, <abbrev xmlns:xlink="http://www.w3.org/1999/xlink" xlink:title="Third Institute of Oceanography" id="ABBRID0EYJAG" xlink:type="simple">TIO</abbrev>-BTS-Poly146 • 3 specs and <abbrev xmlns:xlink="http://www.w3.org/1999/xlink" xlink:title="Third Institute of Oceanography" id="ABBRID0E3JAG" xlink:type="simple">TIO</abbrev>-BTS-Poly147 • 1 spec., all incomplete, Beibu Gulf, sta. S51 (<named-content xmlns:xlink="http://www.w3.org/1999/xlink" content-type="dwc:verbatimCoordinates" xlink:type="simple"><named-content content-type="geo-json" specific-use="{&#34;type&#34;:&#34;Point&#34;,&#34;coordinates&#34;:[108.500000,18.850000]}" id="NCID0EDKAG" xlink:type="simple">18.85°N, 108.50°E</named-content></named-content>), 15 m depth, coll. Jun-Hui Lin, 26 May 2021. <abbrev xmlns:xlink="http://www.w3.org/1999/xlink" xlink:title="Third Institute of Oceanography" id="ABBRID0EIKAG" xlink:type="simple">TIO</abbrev>-BTS-Poly148 • 1 spec., incomplete (posterior fragment with pygidium), Beibu Gulf, sta. S14 (<named-content xmlns:xlink="http://www.w3.org/1999/xlink" content-type="dwc:verbatimCoordinates" xlink:type="simple"><named-content content-type="geo-json" specific-use="{&#34;type&#34;:&#34;Point&#34;,&#34;coordinates&#34;:[108.500000,20.456000]}" id="NCID0EPKAG" xlink:type="simple">20.456°N, 108.50°E</named-content></named-content>), 55 m depth, coll. You-Ling Ye, 27 Nov 2022.</p></tp:treatment-sec><tp:treatment-sec sec-type="description" id="SECID0EUKAG"><title>Description.</title><p>Holotype complete, but broken into two fragments. Anterior fragment heavily coiled (Fig. <xref ref-type="fig" rid="F3">3A</xref>), measuring 35.99 mm long by 1.27 mm wide (at chaetiger 15) for 71 chaetigers; posterior fragment measuring 10.69 mm long for 35 chaetigers. Paratypes incomplete, ranging from 2.68–19.12 mm long, 0.45–1.52 mm wide for 15–34 chaetigers. Body nearly cylindrical, widest in anterior abdomen. Color in alcohol tan (Fig. <xref ref-type="fig" rid="F3">3C</xref>). Nuchal organ not observed.</p><p>Prostomium rounded without palpode, partially concealed by peristomium (Figs <xref ref-type="fig" rid="F2">2A, B</xref>, <xref ref-type="fig" rid="F3">3A–C</xref>); eyespots present on lateral sides of prostomium when dissected (obviously seen in some specimens as shown in Fig. <xref ref-type="fig" rid="F3">3D</xref>). Proboscis retracted in holotype (Fig. <xref ref-type="fig" rid="F3">3A–C</xref>), with numerous minute papillae. Peristomium achaetous, wider than long, longer than chaetiger 1 (Figs <xref ref-type="fig" rid="F2">2A</xref>, <xref ref-type="fig" rid="F3">3A</xref>). Intersegmental groove distinct between peristomium and chaetiger 1 (Figs <xref ref-type="fig" rid="F2">2A, B</xref>, <xref ref-type="fig" rid="F3">3B</xref>, <xref ref-type="fig" rid="F4">4A, B</xref>).</p><fig id="F2" position="float" orientation="portrait"><object-id xmlns:xlink="http://www.w3.org/1999/xlink" content-type="doi" xlink:type="simple">10.3897/zookeys.1174.106624.figure2</object-id><object-id xmlns:xlink="http://www.w3.org/1999/xlink" content-type="arpha" xlink:type="simple">990A3BE4-99A1-5940-94DA-5AC2CFD71E6F</object-id><label>Figure 2.</label><caption><p><italic><tp:taxon-name><tp:taxon-name-part taxon-name-part-type="genus" reg="Promastobranchus">Promastobranchus</tp:taxon-name-part><tp:taxon-name-part taxon-name-part-type="species" reg="variabilis">variabilis</tp:taxon-name-part></tp:taxon-name></italic> sp. nov., holotype <bold>A</bold> thorax and anterior abdomen, lateral view <bold>B</bold> anterior end, ventro-lateral view <bold>C</bold> chaetigers 9–16, lateral view <bold>D</bold> middle-posterior abdomen, dorso-lateral view <bold>E</bold> posterior end with anal cirri, ventral view <bold>F</bold> abdominal hooded hook of chaetiger 70. Shading on <bold>A, C–E</bold> indicates methyl green stain. Scale bars: 1 mm (<bold>A–E</bold>); 20 μm (<bold>F</bold>).</p></caption><graphic xmlns:xlink="http://www.w3.org/1999/xlink" xlink:href="zookeys-1174-001_article-106624__-g002.jpg" position="float" orientation="portrait" xlink:type="simple" id="oo_889727.jpg"><uri content-type="original_file" xlink:type="simple">https://binary.pensoft.net/fig/889727</uri></graphic></fig><fig id="F3" position="float" orientation="portrait"><object-id xmlns:xlink="http://www.w3.org/1999/xlink" content-type="doi" xlink:type="simple">10.3897/zookeys.1174.106624.figure3</object-id><object-id xmlns:xlink="http://www.w3.org/1999/xlink" content-type="arpha" xlink:type="simple">ADBCDDE2-D14C-510B-AB0C-284A5B111CB0</object-id><label>Figure 3.</label><caption><p>Light micrographs of <italic><tp:taxon-name><tp:taxon-name-part taxon-name-part-type="genus" reg="Promastobranchus">Promastobranchus</tp:taxon-name-part><tp:taxon-name-part taxon-name-part-type="species" reg="variabilis">variabilis</tp:taxon-name-part></tp:taxon-name></italic> sp. nov., holotype (<bold>A–C, E–K</bold>) and paratype (<bold>D</bold>) <bold>A</bold> anterior fragment showing <abbrev xmlns:xlink="http://www.w3.org/1999/xlink" xlink:title="methyl green staining pattern" id="ABBRID0ELOAG" xlink:type="simple">MGSP</abbrev><bold>B</bold> anterior thorax with areolated epithelium, ventro-lateral view <bold>C</bold> anterior end, lateral view <bold>D</bold> anterior end showing eyespots, dorsal view <bold>E</bold> transition between thorax and abdomen, lateral view <bold>F</bold> middle-posterior abdomen, dorso-lateral view <bold>G</bold> posterior abdomen, dorsal view <bold>H</bold> posterior abdomen, ventral view <bold>I</bold> posterior end, end view (anal cirri have been outlined with black lines) <bold>J</bold> hooded hooks at chaetiger 70, lateral view <bold>K</bold> hooded hooks, frontal view. Abbreviations: cc, capillary chaetae; ch, chaetiger; es, eyespot; hh, hooded hook; lo, lateral organ; neu, neuropodia; no, notopodia; per, peristomium; pro, prostomium. Scale bars: 1 mm (<bold>A, B, E–H</bold>); 0.5 mm (<bold>C</bold>); 0.2 mm (<bold>D, I</bold>); 50 μm (<bold>J</bold>); 10 μm (<bold>K</bold>).</p></caption><graphic xmlns:xlink="http://www.w3.org/1999/xlink" xlink:href="zookeys-1174-001_article-106624__-g003.jpg" position="float" orientation="portrait" xlink:type="simple" id="oo_889728.jpg"><uri content-type="original_file" xlink:type="simple">https://binary.pensoft.net/fig/889728</uri></graphic></fig><fig id="F4" position="float" orientation="portrait"><object-id xmlns:xlink="http://www.w3.org/1999/xlink" content-type="doi" xlink:type="simple">10.3897/zookeys.1174.106624.figure4</object-id><object-id xmlns:xlink="http://www.w3.org/1999/xlink" content-type="arpha" xlink:type="simple">DA36DCFD-368D-5620-84DA-B5B68BB81572</object-id><label>Figure 4.</label><caption><p>SEM photographs of <italic><tp:taxon-name><tp:taxon-name-part taxon-name-part-type="genus" reg="Promastobranchus">Promastobranchus</tp:taxon-name-part><tp:taxon-name-part taxon-name-part-type="species" reg="variabilis">variabilis</tp:taxon-name-part></tp:taxon-name></italic> sp. nov., paratype (<abbrev xmlns:xlink="http://www.w3.org/1999/xlink" xlink:title="Third Institute of Oceanography" id="ABBRID0EFQAG" xlink:type="simple">TIO</abbrev>-BTS-Poly144) <bold>A</bold> anterior 13 chaetigers <bold>B</bold> anterior end, ventro-lateral view <bold>C</bold> transition between thorax and abdomen, lateral view <bold>D</bold> genital pore on between chaetigers 11/12, lateral view <bold>E</bold> posterior end showing neuropodia, ventral view <bold>F</bold> abdominal hooks at chaetiger 16 <bold>G</bold> ultrastructure of hooks. Abbreviations: cc, capillary chaetae; gp, genital pore; hh, hooded hook; mf, main fang; neu, neuropodia; per, peristomium. Scale bars: 200 μm (<bold>A–E</bold>); 20 μm (<bold>F</bold>); 5 μm (<bold>G</bold>).</p></caption><graphic xmlns:xlink="http://www.w3.org/1999/xlink" xlink:href="zookeys-1174-001_article-106624__-g004.jpg" position="float" orientation="portrait" xlink:type="simple" id="oo_889729.jpg"><uri content-type="original_file" xlink:type="simple">https://binary.pensoft.net/fig/889729</uri></graphic></fig><p>Thorax with 11 chaetigers (Fig. <xref ref-type="fig" rid="F2">2A</xref>) in holotype, first chaetiger biramous (Figs <xref ref-type="fig" rid="F2">2A, B</xref>, <xref ref-type="fig" rid="F3">3B</xref>). Thoracic segments bi-annulated, wider than long, with epithelium areolated from peristomium to chaetiger 7, faintly areolated on chaetiger 8, and smooth on following segments (Figs <xref ref-type="fig" rid="F2">2A, B</xref>, <xref ref-type="fig" rid="F3">3B</xref>). Chaetigers 1–11 with only capillaries in both rami (Figs <xref ref-type="fig" rid="F2">2A</xref>, <xref ref-type="fig" rid="F3">3A</xref>), 18–30 per fascicle in notopodia and 20–30 per fascicle in neuropodia. Notopodia inserted dorso-laterally, and neuropodia ventro-lateral. Chaetal fascicles inserted just near midline of thoracic segments (Figs <xref ref-type="fig" rid="F2">2A–C</xref>, <xref ref-type="fig" rid="F3">3B</xref>). Lateral organs located between noto- and neuropodia at intrasegmental grooves, closer to notopodia in thorax and anterior abdomen, as small pores (Figs <xref ref-type="fig" rid="F2">2A</xref>, <xref ref-type="fig" rid="F3">3B</xref>). Genital pores present on intersegmental grooves of between chaetigers 9/10, 10/11, 11/12, and 12/13 in holotype.</p><p>Transition between thorax and abdomen marked by chaetal change (Figs <xref ref-type="fig" rid="F2">2A, C</xref>, <xref ref-type="fig" rid="F3">3E</xref>, <xref ref-type="fig" rid="F4">4C, D</xref>). Abdominal segments longer and wider than posterior thoracic chaetigers in anterior abdomen (Fig. <xref ref-type="fig" rid="F3">3A, E</xref>), tapering gradually towards pygidium (Fig. <xref ref-type="fig" rid="F3">3G, H</xref>). Parapodial lobes reduced in anterior abdomen (Fig. <xref ref-type="fig" rid="F3">3A, E</xref>), well separated. Neuropodial tori pad protruded above body surface from middle-posterior abdomen (Fig. <xref ref-type="fig" rid="F3">3H</xref>). Abdominal chaetigers transitional with notopodial capillaries and neuropodial hooks throughout (Figs <xref ref-type="fig" rid="F2">2C–E</xref>, <xref ref-type="fig" rid="F3">3G, H</xref>), with 15–20 notopodial capillaries and 60–70 neuropodial hooks in anterior abdomen, decreasing to 8–10 capillaries and 30–40 hooks in posterior end. In anterior abdomen, notopodial lobes located dorso-laterally and neuropodial lobes ventro-lateral (Figs <xref ref-type="fig" rid="F2">2C</xref>, <xref ref-type="fig" rid="F3">3E</xref>). From middle abdomen, notopodial lobes lateral and neuropodial lobes ventral (Figs <xref ref-type="fig" rid="F2">2D, E</xref>, <xref ref-type="fig" rid="F3">3A, H</xref>). Chaetal fascicles positioned posterior to midsegment in anterior abdomen (Fig. <xref ref-type="fig" rid="F3">3E</xref>), and near posterior edge of segment toward the pygidium (Fig. <xref ref-type="fig" rid="F3">3F</xref>). In the far posterior abdomen, neuropodial lobes close to each other with a small gap (Figs <xref ref-type="fig" rid="F2">2E</xref>, <xref ref-type="fig" rid="F3">3H</xref>, <xref ref-type="fig" rid="F4">4E</xref>).</p><p>Hooded hooks with angled node, evident constriction, developed shoulder, posterior shaft longer than anterior one, attenuated to terminal end (Figs <xref ref-type="fig" rid="F2">2F</xref>, <xref ref-type="fig" rid="F3">3J</xref>). Hood with dentate distal edge (Figs <xref ref-type="fig" rid="F3">3K</xref>, <xref ref-type="fig" rid="F4">4F, G</xref>), slightly longer than wide (Figs <xref ref-type="fig" rid="F2">2F</xref>, <xref ref-type="fig" rid="F3">3J</xref>). Hooded hooks (Fig. <xref ref-type="fig" rid="F4">4G</xref>) with three rows of teeth above main fang: four teeth in basal row, three teeth in middle row, two smaller teeth in apical row. Main fang subtriangular, longer than wide.</p><p>No branchiae observed in abdomen. Pygidium with two digitate anal cirri on ventral side (Figs <xref ref-type="fig" rid="F2">2E</xref>, <xref ref-type="fig" rid="F3">3I</xref>).</p><p>Methyl green staining pattern (Figs <xref ref-type="fig" rid="F2">2A, C, D</xref>, <xref ref-type="fig" rid="F3">3A, E–H</xref>). Body stained with pale green and small dark spots of stain scattered from peristomium to prechaetal part of chaetiger 9. Body stained dark blue in dorsum of from postchaetal part of chaetiger 9 to chaetiger 20, excluding intra- and intersegmental grooves and parapodial lobes, extending to dorsal sides of neuropodia. Four pairs of genital pores (between chaetigers 9–13) stained dark blue in holotype. From chaetiger 21, each segment has a dorsal transverse band of dark stain located on between notopodial tori, as well as stain around noto- and neuropodial tori. In far posterior abdomen, dorsum stained dark blue, reaching dorsal side of neuropodial tori, interrupted by intersegmental groove.</p></tp:treatment-sec><tp:treatment-sec sec-type="Sequences" id="SECID0EMWAG"><title>Sequences.</title><p>The amplification of the COI gene failed for all specimens. In total, 11 partial sequences of <abbrev xmlns:xlink="http://www.w3.org/1999/xlink" xlink:title="mitochondrial" id="ABBRID0ESWAG" xlink:type="simple">16S</abbrev>, 14 partial sequences of 18S, 13 partial sequences of 28S, and 14 partial sequences of H3 were successfully obtained from 14 specimens with 9–13 thoracic chaetigers (Table <xref ref-type="table" rid="T1">1</xref>). There is no genetic divergence (mean <abbrev xmlns:xlink="http://www.w3.org/1999/xlink" xlink:title="Kimura’s 2-parameter" id="ABBRID0E1WAG" xlink:type="simple">K2P</abbrev> &lt; 0.003, with up to two base changes) among specimens from the type locality, and between the type locality and off the Fujian coast (Table <xref ref-type="table" rid="T3">3</xref>).</p><table-wrap id="T3" position="float" orientation="portrait"><label>Table 3.</label><caption><p>Mean genetic distance within and between the two sampling localities based on the <abbrev xmlns:xlink="http://www.w3.org/1999/xlink" xlink:title="Kimura’s 2-parameter" id="ABBRID0ELXAG" xlink:type="simple">K2P</abbrev> model. Abbreviations: BBG, Beibu Gulf; FJ, Fujian coast.</p></caption><table id="TID0EANBG" rules="all"><tbody><tr><th rowspan="2" colspan="1">Marker</th><th rowspan="1" colspan="1">Sequence length</th><th rowspan="1" colspan="2">Within group mean distance</th><th rowspan="1" colspan="1">Between group mean distance</th></tr><tr><th rowspan="1" colspan="1">bp</th><th rowspan="1" colspan="1">BBG</th><th rowspan="1" colspan="1">FJ</th><th rowspan="1" colspan="1">BBW &amp; FJ</th></tr><tr><td rowspan="1" colspan="1">
                      <abbrev xmlns:xlink="http://www.w3.org/1999/xlink" xlink:title="mitochondrial" id="ABBRID0ESYAG" xlink:type="simple">16S</abbrev>
                    </td><td rowspan="1" colspan="1">417</td><td rowspan="1" colspan="1">0.0024</td><td rowspan="1" colspan="1">0</td><td rowspan="1" colspan="1">0.0013</td></tr><tr><td rowspan="1" colspan="1">18S</td><td rowspan="1" colspan="1">1694</td><td rowspan="1" colspan="1">0</td><td rowspan="1" colspan="1">0.0003</td><td rowspan="1" colspan="1">0.0002</td></tr><tr><td rowspan="1" colspan="1">28S</td><td rowspan="1" colspan="1">874</td><td rowspan="1" colspan="1">0.0017</td><td rowspan="1" colspan="1">0</td><td rowspan="1" colspan="1">0.0019</td></tr><tr><td rowspan="1" colspan="1">H3</td><td rowspan="1" colspan="1">352</td><td rowspan="1" colspan="1">0.0021</td><td rowspan="1" colspan="1">0.0014</td><td rowspan="1" colspan="1">0.0019</td></tr></tbody></table></table-wrap></tp:treatment-sec><tp:treatment-sec sec-type="distribution" id="SECID0ES1AG"><title>Distribution.</title><p>Currently known from Beibu Gulf (South China Sea) and off the Fujian coast.</p></tp:treatment-sec><tp:treatment-sec sec-type="ecology" id="SECID0EX1AG"><title>Ecology.</title><p>The new species inhabits shallow-sea (10–65 m) sediments characterized by mud, muddy sand, or sandy mud with shell fragments.</p></tp:treatment-sec><tp:treatment-sec sec-type="etymology" id="SECID0E31AG"><title>Etymology.</title><p>The specific name was derived from its variable number of thoracic chaetigers (9–13) during ontogeny.</p></tp:treatment-sec><tp:treatment-sec sec-type="variation" id="SECID0EB2AG"><title>Variation.</title><p>The majority (79%) of the type specimens possess 10 or 11 thoracic chaetigers with capillaries in both rami. Larger specimens (&gt;1.0 mm wide) have 11–13 chaetigers with only capillaries. Areolated epithelium was clearly seen in large specimens, while obscured in the small ones. The holotype stained dark blue on four pairs of genital pores (between chaetigers 9–13), whereas some specimens have blue stain on two pairs of genital pores (on chaetigers 9–11).</p></tp:treatment-sec><tp:treatment-sec sec-type="remarks" id="SECID0EG2AG"><title>Remarks.</title><p>Among the type specimens included in this study, the holotype is the only complete one. It has more discernable morphological characters than the others, such as the form of the thoracic epithelium and genital pores and, although it was not the largest specimen, it was considered the best for the holotype. Judging from its body size (body width &gt;1 mm), it should be a mature specimen.</p><p>The new species shares a few morphological features with the two previously known species. They all possess a rounded prostomium without a palpode, eyespots on the lateral sides of the prostomium, four pairs of genital pores on the anterior body, reduced parapodia in the anterior abdomen, two anal cirri on the ventral side of the pygidium, and a variable number of chaetigers with capillaries in both rami. Despite the highly similar body appearance, <italic><tp:taxon-name><tp:taxon-name-part taxon-name-part-type="genus" reg="Promastobranchus">Promastobranchus</tp:taxon-name-part><tp:taxon-name-part taxon-name-part-type="species" reg="variabilis">variabilis</tp:taxon-name-part></tp:taxon-name></italic> sp. nov. differs from <italic><tp:taxon-name><tp:taxon-name-part taxon-name-part-type="genus" reg="Promastobranchus">P.</tp:taxon-name-part><tp:taxon-name-part taxon-name-part-type="species" reg="huloti">huloti</tp:taxon-name-part></tp:taxon-name></italic> mainly in the dental formula of hooks and neuropodia in the preanal region, as shown in Table <xref ref-type="table" rid="T4">4</xref>. The hooks of the new species have nine teeth in three rows (2+3+4), instead of four teeth in a single row as in <italic><tp:taxon-name><tp:taxon-name-part taxon-name-part-type="genus" reg="Promastobranchus">P.</tp:taxon-name-part><tp:taxon-name-part taxon-name-part-type="species" reg="huloti">huloti</tp:taxon-name-part></tp:taxon-name></italic>. The number of neuropodial hooks in the preanal region is much higher in <italic><tp:taxon-name><tp:taxon-name-part taxon-name-part-type="genus" reg="Promastobranchus">Promastobranchus</tp:taxon-name-part><tp:taxon-name-part taxon-name-part-type="species" reg="variabilis">variabilis</tp:taxon-name-part></tp:taxon-name></italic> sp. nov. (30–40 hooks) than in <italic><tp:taxon-name><tp:taxon-name-part taxon-name-part-type="genus" reg="Promastobranchus">P.</tp:taxon-name-part><tp:taxon-name-part taxon-name-part-type="species" reg="huloti">huloti</tp:taxon-name-part></tp:taxon-name></italic> (2 or 3 hooks). <italic><tp:taxon-name><tp:taxon-name-part taxon-name-part-type="genus" reg="Promastobranchus">Promastobranchus</tp:taxon-name-part><tp:taxon-name-part taxon-name-part-type="species" reg="variabilis">variabilis</tp:taxon-name-part></tp:taxon-name></italic> sp. nov. can be also distinguished from <italic><tp:taxon-name><tp:taxon-name-part taxon-name-part-type="genus" reg="Promastobranchus">P.</tp:taxon-name-part><tp:taxon-name-part taxon-name-part-type="species" reg="orbiculatus">orbiculatus</tp:taxon-name-part></tp:taxon-name></italic> mainly by the dental formula of hooks and the position of the genital pores. The former species has nine teeth while the latter has six teeth (2+4). Besides, the new species has four genital pores present on the intersegmental grooves of chaetigers 9–13, instead of those of chaetigers 10–14 as in <italic><tp:taxon-name><tp:taxon-name-part taxon-name-part-type="genus" reg="Promastobranchus">P.</tp:taxon-name-part><tp:taxon-name-part taxon-name-part-type="species" reg="orbiculatus">orbiculatus</tp:taxon-name-part></tp:taxon-name></italic>. As for <abbrev xmlns:xlink="http://www.w3.org/1999/xlink" xlink:title="methyl green staining pattern" id="ABBRID0EJ5AG" xlink:type="simple">MGSP</abbrev>, the new species has a single dark transverse band per segment located on notopodia from chaetiger 21, which was absent in the other two species. Moreover, the new species bears an areolated epithelium from the peristomium to chaetiger 8 and protruded neuropodial tori in the posterior abdomen, which are not observed in its congeners.</p><table-wrap id="T4" position="float" orientation="portrait"><label>Table 4.</label><caption><p>Comparison with the known <italic><tp:taxon-name><tp:taxon-name-part taxon-name-part-type="genus" reg="Promastobranchus">Promastobranchus</tp:taxon-name-part></tp:taxon-name></italic> species around the world. Abbreviations: No: notopodia; Neu: neuropodia.</p></caption><table id="TID0ENSBG" rules="all"><tbody><tr><th rowspan="1" colspan="1">Species</th><th rowspan="1" colspan="1">
                      <italic>
                        <tp:taxon-name><tp:taxon-name-part taxon-name-part-type="genus" reg="Promastobranchus">P.</tp:taxon-name-part><tp:taxon-name-part taxon-name-part-type="species" reg="huloti">huloti</tp:taxon-name-part></tp:taxon-name>
                      </italic>
                    </th><th rowspan="1" colspan="1">
                      <italic>
                        <tp:taxon-name><tp:taxon-name-part taxon-name-part-type="genus" reg="Promastobranchus">P.</tp:taxon-name-part><tp:taxon-name-part taxon-name-part-type="species" reg="orbiculatus">orbiculatus</tp:taxon-name-part></tp:taxon-name>
                      </italic>
                    </th><th rowspan="1" colspan="1"><italic><tp:taxon-name><tp:taxon-name-part taxon-name-part-type="genus" reg="Promastobranchus">P.</tp:taxon-name-part><tp:taxon-name-part taxon-name-part-type="species" reg="variabilis">variabilis</tp:taxon-name-part></tp:taxon-name></italic> sp. nov.</th></tr><tr><td rowspan="1" colspan="1">Prostomium</td><td rowspan="1" colspan="1">rounded without palpode</td><td rowspan="1" colspan="1">rounded without palpode</td><td rowspan="1" colspan="1">rounded without palpode</td></tr><tr><td rowspan="1" colspan="1">Eyespots</td><td rowspan="1" colspan="1">present</td><td rowspan="1" colspan="1">present</td><td rowspan="1" colspan="1">present</td></tr><tr><td rowspan="1" colspan="1">Thoracic epithelium</td><td rowspan="1" colspan="1">unknown</td><td rowspan="1" colspan="1">smooth</td><td rowspan="1" colspan="1">areolated up to chaetiger 8</td></tr><tr><td rowspan="1" colspan="1">Number of thoracic chaetigers</td><td rowspan="1" colspan="1">12–13</td><td rowspan="1" colspan="1">9–12</td><td rowspan="1" colspan="1">9–13</td></tr><tr><td rowspan="1" colspan="1">Branchiae</td><td rowspan="1" colspan="1">absent</td><td rowspan="1" colspan="1">absent</td><td rowspan="1" colspan="1">absent</td></tr><tr><td rowspan="1" colspan="1">Dental formula of abdominal hooks</td><td rowspan="1" colspan="1">4 in a single row</td><td rowspan="1" colspan="1">6 in two rows (2+4)</td><td rowspan="1" colspan="1">9 in three rows (2+3+4)</td></tr><tr><td rowspan="1" colspan="1">Location of genital pores</td><td rowspan="1" colspan="1">Chaetigers 9–13</td><td rowspan="1" colspan="1">Chaetigers 10–14</td><td rowspan="1" colspan="1">Chaetigers 9–13</td></tr><tr><td rowspan="1" colspan="1">Neuropodia in posterior abdomen</td><td rowspan="1" colspan="1">unknown</td><td rowspan="1" colspan="1">reduced</td><td rowspan="1" colspan="1">protruded above surface</td></tr><tr><td rowspan="1" colspan="1">Number of chaetae in preanal region</td><td rowspan="1" colspan="1">No: a few capillaries; Neu: 2–3 hooks</td><td rowspan="1" colspan="1">No: 6–8 capillaries; Neu: 30–45 hooks</td><td rowspan="1" colspan="1">No: 8–10 capillaries; Neu: 30–40 hooks</td></tr><tr><td rowspan="1" colspan="1">
                      <abbrev xmlns:xlink="http://www.w3.org/1999/xlink" xlink:title="methyl green staining pattern" id="ABBRID0EMEBG" xlink:type="simple">MGSP</abbrev>
                    </td><td rowspan="1" colspan="1">a dorsal band of stain on chaetiger 27</td><td rowspan="1" colspan="1">dark stain around 4 pairs of genital pores</td><td rowspan="1" colspan="1">dark stain on 4 pairs of genital pores, and a dark dorsal transverse band from chaetiger 21</td></tr><tr><td rowspan="1" colspan="1">Habitat</td><td rowspan="1" colspan="1">8–43 m; mud, sandy mud, muddy sand, coarse sand</td><td rowspan="1" colspan="1">19–59 m; mud, sandy mud, muddy sand, sand</td><td rowspan="1" colspan="1">10–65 m; mud, sand, muddy sand with shell fragment</td></tr><tr><td rowspan="1" colspan="1">Type locality</td><td rowspan="1" colspan="1">South Vietnam, South China Sea</td><td rowspan="1" colspan="1">Andaman Sea, Thailand</td><td rowspan="1" colspan="1">Beibu Gulf, South China Sea</td></tr><tr><td rowspan="1" colspan="1">References</td><td rowspan="1" colspan="1"><xref ref-type="bibr" rid="B5">Gallardo 1968</xref>; <xref ref-type="bibr" rid="B6">Green 2002</xref></td><td rowspan="1" colspan="1">
                      <xref ref-type="bibr" rid="B6">Green 2002</xref>
                    </td><td rowspan="1" colspan="1">This study</td></tr></tbody></table></table-wrap></tp:treatment-sec><tp:treatment-sec><!--Section generated to contain objects referenced in tp:taxon-treatment.--><table-wrap id="T1" position="float" orientation="portrait"><label>Table 1.</label><caption><p>Information on the sampling and body size for the examined specimens of <italic><tp:taxon-name><tp:taxon-name-part taxon-name-part-type="genus" reg="Promastobranchus">Promastobranchus</tp:taxon-name-part><tp:taxon-name-part taxon-name-part-type="species" reg="variabilis">variabilis</tp:taxon-name-part></tp:taxon-name></italic> sp. nov. Abbreviations: NoTC: number of thoracic chaetigers; N: number of individuals; TC: total chaetigers; TL: total length; BW: body width.</p></caption><table id="TID0EOXAE" rules="all"><tbody><tr><th rowspan="1" colspan="1">Location</th><th rowspan="1" colspan="1">Sta.</th><th rowspan="1" colspan="1">Lat. (N)</th><th rowspan="1" colspan="1">Long. (E)</th><th rowspan="1" colspan="1">Date yyyymmdd</th><th rowspan="1" colspan="1">NoTC</th><th rowspan="1" colspan="1">N</th><th rowspan="1" colspan="1">TC</th><th rowspan="1" colspan="1">TL mm</th><th rowspan="1" colspan="1">BW mm</th><th rowspan="1" colspan="1">Habitat</th><th rowspan="1" colspan="1">Type</th><th rowspan="1" colspan="1">Voucher</th><th rowspan="1" colspan="1">
                  <abbrev xmlns:xlink="http://www.w3.org/1999/xlink" xlink:title="mitochondrial" id="ABBRID0E1KAC" xlink:type="simple">16S</abbrev>
                </th><th rowspan="1" colspan="1">18S</th><th rowspan="1" colspan="1">28S</th><th rowspan="1" colspan="1">H3</th></tr><tr><td rowspan="10" colspan="1">Beibu Gulf SCS</td><td rowspan="2" colspan="1">S31</td><td rowspan="2" colspan="1">19.65</td><td rowspan="2" colspan="1">107.698</td><td rowspan="2" colspan="1">20210523</td><td rowspan="1" colspan="1">11</td><td rowspan="1" colspan="1">1</td><td rowspan="1" colspan="1">71</td><td rowspan="1" colspan="1">35.99</td><td rowspan="1" colspan="1">1.23</td><td rowspan="1" colspan="1">65 m; mud</td><td rowspan="1" colspan="1">holotype</td><td rowspan="1" colspan="1">Poly139</td><td rowspan="1" colspan="1" style="color: #396ba6">
                  <ext-link xmlns:xlink="http://www.w3.org/1999/xlink" ext-link-type="gen" xlink:href="OR000758" xlink:type="simple">OR000758</ext-link>
                </td><td rowspan="1" colspan="1" style="color: #396ba6">
                  <ext-link xmlns:xlink="http://www.w3.org/1999/xlink" ext-link-type="gen" xlink:href="OR000744" xlink:type="simple">OR000744</ext-link>
                </td><td rowspan="1" colspan="1" style="color: #396ba6">
                  <ext-link xmlns:xlink="http://www.w3.org/1999/xlink" ext-link-type="gen" xlink:href="OR000731" xlink:type="simple">OR000731</ext-link>
                </td><td rowspan="1" colspan="1" style="color: #396ba6">
                  <ext-link xmlns:xlink="http://www.w3.org/1999/xlink" ext-link-type="gen" xlink:href="OQ999658" xlink:type="simple">OQ999658</ext-link>
                </td></tr><tr><td rowspan="1" colspan="1">13</td><td rowspan="1" colspan="1">1</td><td rowspan="1" colspan="1">15</td><td rowspan="1" colspan="1">8.28</td><td rowspan="1" colspan="1">1.3</td><td rowspan="1" colspan="1">65 m; mud</td><td rowspan="1" colspan="1">paratype</td><td rowspan="1" colspan="1">Poly140</td><td rowspan="1" colspan="1" style="color: #396ba6">
                  <ext-link xmlns:xlink="http://www.w3.org/1999/xlink" ext-link-type="gen" xlink:href="OR000759" xlink:type="simple">OR000759</ext-link>
                </td><td rowspan="1" colspan="1" style="color: #396ba6">
                  <ext-link xmlns:xlink="http://www.w3.org/1999/xlink" ext-link-type="gen" xlink:href="OR000745" xlink:type="simple">OR000745</ext-link>
                </td><td rowspan="1" colspan="1" style="color: #396ba6">
                  <ext-link xmlns:xlink="http://www.w3.org/1999/xlink" ext-link-type="gen" xlink:href="OR000732" xlink:type="simple">OR000732</ext-link>
                </td><td rowspan="1" colspan="1" style="color: #396ba6">
                  <ext-link xmlns:xlink="http://www.w3.org/1999/xlink" ext-link-type="gen" xlink:href="OQ999659" xlink:type="simple">OQ999659</ext-link>
                </td></tr><tr><td rowspan="1" colspan="1">S42</td><td rowspan="1" colspan="1">19.25</td><td rowspan="1" colspan="1">108.098</td><td rowspan="1" colspan="1">20210524</td><td rowspan="1" colspan="1">11</td><td rowspan="1" colspan="1">4</td><td rowspan="1" colspan="1">18–35</td><td rowspan="1" colspan="1">5.04–19.78</td><td rowspan="1" colspan="1">0.54–0.94</td><td rowspan="1" colspan="1">59 m; muddy sand with shell fragment</td><td rowspan="1" colspan="1">paratype</td><td rowspan="1" colspan="1">Poly141</td><td rowspan="1" colspan="1" style="color: #396ba6">
                  <ext-link xmlns:xlink="http://www.w3.org/1999/xlink" ext-link-type="gen" xlink:href="OR000760" xlink:type="simple">OR000760</ext-link>
                </td><td rowspan="1" colspan="1" style="color: #396ba6">
                  <ext-link xmlns:xlink="http://www.w3.org/1999/xlink" ext-link-type="gen" xlink:href="OR000746" xlink:type="simple">OR000746</ext-link>
                </td><td rowspan="1" colspan="1" style="color: #396ba6">
                  <ext-link xmlns:xlink="http://www.w3.org/1999/xlink" ext-link-type="gen" xlink:href="OR000733" xlink:type="simple">OR000733</ext-link>
                </td><td rowspan="1" colspan="1" style="color: #396ba6">
                  <ext-link xmlns:xlink="http://www.w3.org/1999/xlink" ext-link-type="gen" xlink:href="OQ999660" xlink:type="simple">OQ999660</ext-link>
                </td></tr><tr><td rowspan="3" colspan="1">S44</td><td rowspan="3" colspan="1">19.25</td><td rowspan="3" colspan="1">108.498</td><td rowspan="3" colspan="1">20210524</td><td rowspan="1" colspan="1">9</td><td rowspan="1" colspan="1">3</td><td rowspan="1" colspan="1">17–27</td><td rowspan="1" colspan="1">2.68–5.30</td><td rowspan="1" colspan="1">0.47–0.68</td><td rowspan="1" colspan="1">36 m; muddy sand</td><td rowspan="1" colspan="1">paratype</td><td rowspan="1" colspan="1">Poly142</td><td rowspan="1" colspan="1" style="color: #396ba6">
                  <ext-link xmlns:xlink="http://www.w3.org/1999/xlink" ext-link-type="gen" xlink:href="OR000761" xlink:type="simple">OR000761</ext-link>
                </td><td rowspan="1" colspan="1" style="color: #396ba6">
                  <ext-link xmlns:xlink="http://www.w3.org/1999/xlink" ext-link-type="gen" xlink:href="OR000747" xlink:type="simple">OR000747</ext-link>
                </td><td rowspan="1" colspan="1" style="color: #396ba6">
                  <ext-link xmlns:xlink="http://www.w3.org/1999/xlink" ext-link-type="gen" xlink:href="OR000734" xlink:type="simple">OR000734</ext-link>
                </td><td rowspan="1" colspan="1" style="color: #396ba6">
                  <ext-link xmlns:xlink="http://www.w3.org/1999/xlink" ext-link-type="gen" xlink:href="OQ999661" xlink:type="simple">OQ999661</ext-link>
                </td></tr><tr><td rowspan="1" colspan="1">10</td><td rowspan="1" colspan="1">5</td><td rowspan="1" colspan="1">16–23</td><td rowspan="1" colspan="1">3.20–5.75</td><td rowspan="1" colspan="1">0.45–0.77</td><td rowspan="1" colspan="1">36 m; muddy sand</td><td rowspan="1" colspan="1">paratype</td><td rowspan="1" colspan="1">Poly143</td><td rowspan="1" colspan="1" style="color: #396ba6">
                  <ext-link xmlns:xlink="http://www.w3.org/1999/xlink" ext-link-type="gen" xlink:href="OR000762" xlink:type="simple">OR000762</ext-link>
                </td><td rowspan="1" colspan="1" style="color: #396ba6">
                  <ext-link xmlns:xlink="http://www.w3.org/1999/xlink" ext-link-type="gen" xlink:href="OR000748" xlink:type="simple">OR000748</ext-link>
                </td><td rowspan="1" colspan="1" style="color: #396ba6">
                  <ext-link xmlns:xlink="http://www.w3.org/1999/xlink" ext-link-type="gen" xlink:href="OR000735" xlink:type="simple">OR000735</ext-link>
                </td><td rowspan="1" colspan="1" style="color: #396ba6">
                  <ext-link xmlns:xlink="http://www.w3.org/1999/xlink" ext-link-type="gen" xlink:href="OQ999662" xlink:type="simple">OQ999662</ext-link>
                </td></tr><tr><td rowspan="1" colspan="1">11</td><td rowspan="1" colspan="1">6</td><td rowspan="1" colspan="1">17–22</td><td rowspan="1" colspan="1">3.96–8.80</td><td rowspan="1" colspan="1">0.66–0.94</td><td rowspan="1" colspan="1">36 m; muddy sand</td><td rowspan="1" colspan="1">paratype</td><td rowspan="1" colspan="1">Poly144</td><td rowspan="1" colspan="1" style="color: #396ba6">
                  <ext-link xmlns:xlink="http://www.w3.org/1999/xlink" ext-link-type="gen" xlink:href="OR000763" xlink:type="simple">OR000763</ext-link>
                </td><td rowspan="1" colspan="1" style="color: #396ba6">
                  <ext-link xmlns:xlink="http://www.w3.org/1999/xlink" ext-link-type="gen" xlink:href="OR000749" xlink:type="simple">OR000749</ext-link>
                </td><td rowspan="1" colspan="1" style="color: #396ba6">
                  <ext-link xmlns:xlink="http://www.w3.org/1999/xlink" ext-link-type="gen" xlink:href="OR000736" xlink:type="simple">OR000736</ext-link>
                </td><td rowspan="1" colspan="1" style="color: #396ba6">
                  <ext-link xmlns:xlink="http://www.w3.org/1999/xlink" ext-link-type="gen" xlink:href="OQ999663" xlink:type="simple">OQ999663</ext-link>
                </td></tr><tr><td rowspan="3" colspan="1">S51</td><td rowspan="3" colspan="1">18.85</td><td rowspan="3" colspan="1">108.498</td><td rowspan="3" colspan="1">20210526</td><td rowspan="1" colspan="1">10</td><td rowspan="1" colspan="1">4</td><td rowspan="1" colspan="1">17–27</td><td rowspan="1" colspan="1">3.08–4.78</td><td rowspan="1" colspan="1">0.62–0.86</td><td rowspan="1" colspan="1">15 m; sand, muddy sand</td><td rowspan="1" colspan="1">paratype</td><td rowspan="1" colspan="1">Poly145</td><td rowspan="1" colspan="1" style="color: #396ba6">
                  <ext-link xmlns:xlink="http://www.w3.org/1999/xlink" ext-link-type="gen" xlink:href="OR000764" xlink:type="simple">OR000764</ext-link>
                </td><td rowspan="1" colspan="1" style="color: #396ba6">
                  <ext-link xmlns:xlink="http://www.w3.org/1999/xlink" ext-link-type="gen" xlink:href="OR000750" xlink:type="simple">OR000750</ext-link>
                </td><td rowspan="1" colspan="1" style="color: #396ba6">
                  <ext-link xmlns:xlink="http://www.w3.org/1999/xlink" ext-link-type="gen" xlink:href="OR000737" xlink:type="simple">OR000737</ext-link>
                </td><td rowspan="1" colspan="1" style="color: #396ba6">
                  <ext-link xmlns:xlink="http://www.w3.org/1999/xlink" ext-link-type="gen" xlink:href="OQ999664" xlink:type="simple">OQ999664</ext-link>
                </td></tr><tr><td rowspan="1" colspan="1">11</td><td rowspan="1" colspan="1">3</td><td rowspan="1" colspan="1">18–27</td><td rowspan="1" colspan="1">4.11–8.49</td><td rowspan="1" colspan="1">0.65–0.81</td><td rowspan="1" colspan="1">15 m; sand, muddy sand</td><td rowspan="1" colspan="1">paratype</td><td rowspan="1" colspan="1">Poly146</td><td rowspan="1" colspan="1">–</td><td rowspan="1" colspan="1" style="color: #396ba6">
                  <ext-link xmlns:xlink="http://www.w3.org/1999/xlink" ext-link-type="gen" xlink:href="OR000751" xlink:type="simple">OR000751</ext-link>
                </td><td rowspan="1" colspan="1" style="color: #396ba6">
                  <ext-link xmlns:xlink="http://www.w3.org/1999/xlink" ext-link-type="gen" xlink:href="OR000738" xlink:type="simple">OR000738</ext-link>
                </td><td rowspan="1" colspan="1" style="color: #396ba6">
                  <ext-link xmlns:xlink="http://www.w3.org/1999/xlink" ext-link-type="gen" xlink:href="OQ999665" xlink:type="simple">OQ999665</ext-link>
                </td></tr><tr><td rowspan="1" colspan="1">12</td><td rowspan="1" colspan="1">1</td><td rowspan="1" colspan="1">19</td><td rowspan="1" colspan="1">7.10</td><td rowspan="1" colspan="1">0.96</td><td rowspan="1" colspan="1">15 m; sand, muddy sand</td><td rowspan="1" colspan="1">paratype</td><td rowspan="1" colspan="1">Poly147</td><td rowspan="1" colspan="1" style="color: #396ba6">
                  <ext-link xmlns:xlink="http://www.w3.org/1999/xlink" ext-link-type="gen" xlink:href="OR000765" xlink:type="simple">OR000765</ext-link>
                </td><td rowspan="1" colspan="1" style="color: #396ba6">
                  <ext-link xmlns:xlink="http://www.w3.org/1999/xlink" ext-link-type="gen" xlink:href="OR000752" xlink:type="simple">OR000752</ext-link>
                </td><td rowspan="1" colspan="1" style="color: #396ba6">
                  <ext-link xmlns:xlink="http://www.w3.org/1999/xlink" ext-link-type="gen" xlink:href="OR000739" xlink:type="simple">OR000739</ext-link>
                </td><td rowspan="1" colspan="1" style="color: #396ba6">
                  <ext-link xmlns:xlink="http://www.w3.org/1999/xlink" ext-link-type="gen" xlink:href="OQ999666" xlink:type="simple">OQ999666</ext-link>
                </td></tr><tr><td rowspan="1" colspan="1">S14</td><td rowspan="1" colspan="1">20.456</td><td rowspan="1" colspan="1">108.495</td><td rowspan="1" colspan="1">20221127</td><td rowspan="1" colspan="1">12</td><td rowspan="1" colspan="1">1</td><td rowspan="1" colspan="1">34</td><td rowspan="1" colspan="1">19.12</td><td rowspan="1" colspan="1">1.52</td><td rowspan="1" colspan="1">55 m; muddy sand</td><td rowspan="1" colspan="1">paratype</td><td rowspan="1" colspan="1">Poly148</td><td rowspan="1" colspan="1" style="color: #396ba6">
                  <ext-link xmlns:xlink="http://www.w3.org/1999/xlink" ext-link-type="gen" xlink:href="OR000766" xlink:type="simple">OR000766</ext-link>
                </td><td rowspan="1" colspan="1" style="color: #396ba6">
                  <ext-link xmlns:xlink="http://www.w3.org/1999/xlink" ext-link-type="gen" xlink:href="OR000753" xlink:type="simple">OR000753</ext-link>
                </td><td rowspan="1" colspan="1">–</td><td rowspan="1" colspan="1" style="color: #396ba6">
                  <ext-link xmlns:xlink="http://www.w3.org/1999/xlink" ext-link-type="gen" xlink:href="OQ999667" xlink:type="simple">OQ999667</ext-link>
                </td></tr><tr><td rowspan="4" colspan="1">Fujian coast</td><td rowspan="1" colspan="1">XM08</td><td rowspan="1" colspan="1">24.5</td><td rowspan="1" colspan="1">118.2167</td><td rowspan="1" colspan="1">20211029</td><td rowspan="1" colspan="1">10–11</td><td rowspan="1" colspan="1">2</td><td rowspan="1" colspan="1">20–26</td><td rowspan="1" colspan="1">4.13–6.69</td><td rowspan="1" colspan="1">0.44–0.55</td><td rowspan="1" colspan="1">17 m; muddy sand</td><td rowspan="1" colspan="1">nontype</td><td rowspan="1" colspan="1">Poly149</td><td rowspan="1" colspan="1">–</td><td rowspan="1" colspan="1" style="color: #396ba6">
                  <ext-link xmlns:xlink="http://www.w3.org/1999/xlink" ext-link-type="gen" xlink:href="OR000754" xlink:type="simple">OR000754</ext-link>
                </td><td rowspan="1" colspan="1" style="color: #396ba6">
                  <ext-link xmlns:xlink="http://www.w3.org/1999/xlink" ext-link-type="gen" xlink:href="OR000740" xlink:type="simple">OR000740</ext-link>
                </td><td rowspan="1" colspan="1" style="color: #396ba6">
                  <ext-link xmlns:xlink="http://www.w3.org/1999/xlink" ext-link-type="gen" xlink:href="OQ999668" xlink:type="simple">OQ999668</ext-link>
                </td></tr><tr><td rowspan="1" colspan="1">Q36</td><td rowspan="1" colspan="1">24.5126</td><td rowspan="1" colspan="1">118.207</td><td rowspan="1" colspan="1">20220105</td><td rowspan="1" colspan="1">9–11</td><td rowspan="1" colspan="1">6</td><td rowspan="1" colspan="1">19–43</td><td rowspan="1" colspan="1">4.77–11.76</td><td rowspan="1" colspan="1">0.42–0.70</td><td rowspan="1" colspan="1">10 m; muddy sand</td><td rowspan="1" colspan="1">nontype</td><td rowspan="1" colspan="1">Poly150</td><td rowspan="1" colspan="1">–</td><td rowspan="1" colspan="1" style="color: #396ba6">
                  <ext-link xmlns:xlink="http://www.w3.org/1999/xlink" ext-link-type="gen" xlink:href="OR000755" xlink:type="simple">OR000755</ext-link>
                </td><td rowspan="1" colspan="1" style="color: #396ba6">
                  <ext-link xmlns:xlink="http://www.w3.org/1999/xlink" ext-link-type="gen" xlink:href="OR000741" xlink:type="simple">OR000741</ext-link>
                </td><td rowspan="1" colspan="1" style="color: #396ba6">
                  <ext-link xmlns:xlink="http://www.w3.org/1999/xlink" ext-link-type="gen" xlink:href="OQ999669" xlink:type="simple">OQ999669</ext-link>
                </td></tr><tr><td rowspan="1" colspan="1">D15</td><td rowspan="1" colspan="1">24.5025</td><td rowspan="1" colspan="1">118.2263</td><td rowspan="1" colspan="1">20201211</td><td rowspan="1" colspan="1">9–10</td><td rowspan="1" colspan="1">3</td><td rowspan="1" colspan="1">18–36</td><td rowspan="1" colspan="1">6.02–10.80</td><td rowspan="1" colspan="1">0.59–0.75</td><td rowspan="1" colspan="1">15 m; muddy sand</td><td rowspan="1" colspan="1">nontype</td><td rowspan="1" colspan="1">Poly151</td><td rowspan="1" colspan="1" style="color: #396ba6">
                  <ext-link xmlns:xlink="http://www.w3.org/1999/xlink" ext-link-type="gen" xlink:href="OR000767" xlink:type="simple">OR000767</ext-link>
                </td><td rowspan="1" colspan="1" style="color: #396ba6">
                  <ext-link xmlns:xlink="http://www.w3.org/1999/xlink" ext-link-type="gen" xlink:href="OR000756" xlink:type="simple">OR000756</ext-link>
                </td><td rowspan="1" colspan="1" style="color: #396ba6">
                  <ext-link xmlns:xlink="http://www.w3.org/1999/xlink" ext-link-type="gen" xlink:href="OR000742" xlink:type="simple">OR000742</ext-link>
                </td><td rowspan="1" colspan="1" style="color: #396ba6">
                  <ext-link xmlns:xlink="http://www.w3.org/1999/xlink" ext-link-type="gen" xlink:href="OQ999670" xlink:type="simple">OQ999670</ext-link>
                </td></tr><tr><td rowspan="1" colspan="1">HX2</td><td rowspan="1" colspan="1">23.8708</td><td rowspan="1" colspan="1">117.5182</td><td rowspan="1" colspan="1">20221221</td><td rowspan="1" colspan="1">11</td><td rowspan="1" colspan="1">1</td><td rowspan="1" colspan="1">14</td><td rowspan="1" colspan="1">3.40</td><td rowspan="1" colspan="1">0.75</td><td rowspan="1" colspan="1">10 m; mud</td><td rowspan="1" colspan="1">nontype</td><td rowspan="1" colspan="1">Poly152</td><td rowspan="1" colspan="1" style="color: #396ba6">
                  <ext-link xmlns:xlink="http://www.w3.org/1999/xlink" ext-link-type="gen" xlink:href="OR000768" xlink:type="simple">OR000768</ext-link>
                </td><td rowspan="1" colspan="1" style="color: #396ba6">
                  <ext-link xmlns:xlink="http://www.w3.org/1999/xlink" ext-link-type="gen" xlink:href="OR000757" xlink:type="simple">OR000757</ext-link>
                </td><td rowspan="1" colspan="1" style="color: #396ba6">
                  <ext-link xmlns:xlink="http://www.w3.org/1999/xlink" ext-link-type="gen" xlink:href="OR000743" xlink:type="simple">OR000743</ext-link>
                </td><td rowspan="1" colspan="1" style="color: #396ba6">
                  <ext-link xmlns:xlink="http://www.w3.org/1999/xlink" ext-link-type="gen" xlink:href="OQ999671" xlink:type="simple">OQ999671</ext-link>
                </td></tr></tbody></table></table-wrap></tp:treatment-sec><ref-list><ref id="B5"><mixed-citation xmlns:xlink="http://www.w3.org/1999/xlink" xlink:type="simple"><person-group><name name-style="western"><surname>Gallardo</surname><given-names>VA</given-names></name></person-group> (<year>1968</year>) [erroneously dated 1967] <tp:taxon-name><tp:taxon-name-part taxon-name-part-type="class">Polychaeta</tp:taxon-name-part></tp:taxon-name> from the Bay of Nha Trang, south Vietnam. Naga Report 4 Part 3: Scientific Results of Marine Investigations of the South China Sea and the Gulf of Thailand 1959–1961. University of California Press, La Jolla, 35–279.</mixed-citation></ref><ref id="B6"><mixed-citation xmlns:xlink="http://www.w3.org/1999/xlink" xlink:type="simple"><person-group><name name-style="western"><surname>Green</surname><given-names>KD</given-names></name></person-group> (<year>2002</year>) <article-title><tp:taxon-name><tp:taxon-name-part taxon-name-part-type="family">Capitellidae</tp:taxon-name-part></tp:taxon-name> (<tp:taxon-name><tp:taxon-name-part taxon-name-part-type="class">Polychaeta</tp:taxon-name-part></tp:taxon-name>) from the Andaman Sea.</article-title> In: <person-group><name name-style="western"><surname>Eibye Jacobsen</surname><given-names>D</given-names></name></person-group> (<role>Ed.</role>) <issue-title>Proceedings of the International Workshop on the Polychaetes of the Andaman Sea, 3 June – 27 August 1997.</issue-title><source>Phuket Marine Biological Center Special Publication, Thailand</source>, <fpage>249</fpage>–<lpage>344</lpage>.</mixed-citation></ref></ref-list></tp:taxon-treatment>
